# Supplementary material for: Efficient Decellularization by Application of Moderate High Hydrostatic Pressure with Supercooling Pretreatment
Source: Micromachines (Basel). 2021 Nov 30;12(12):1486. doi: 10.3390/mi12121486 (PMC8708072; doi:10.3390/mi12121486)
Supplement: Supplementary file 1 [file micromachines-12-01486-s001.zip]

Archive with 1 entries (1 files):
- micromachines-1453070-supplementary.pdf
